# Supplementary material for: Cell-Free Fetal DNA for Prenatal Screening of Aneuploidies and Autosomal Trisomies: A Systematic Review
Source: Int J Pediatr. 2024 Oct 23;2024:3037937. doi: 10.1155/2024/3037937 (PMC11524709; doi:10.1155/2024/3037937)
Supplement: Supporting Information 2 — Table S1. Detailed characteristics of the included studies. [file 3037937.f2.zip]

Archive with 2 entries (2 files):
- Table_S1_SuppInfo_ (1).docx
- Table_S1_SuppInfo_.docx
