# Supplementary material for: Cell-Free Fetal DNA for Prenatal Screening of Aneuploidies and Autosomal Trisomies: A Systematic Review
Source: Int J Pediatr. 2024 Oct 23;2024:3037937. doi: 10.1155/2024/3037937 (PMC11524709; doi:10.1155/2024/3037937)
Supplement: Supporting Information 4 — Appendix S1. The search strings employed for the study, by database. [file 3037937.f4.zip]

Archive with 1 entries (1 files):
- 3037937.f4.odt
